# Supplementary material for: Contrasting Roles of Intraspecific Trait Variability and Species Turnover in Shaping Functional Composition During Vegetation Restoration on the Loess Plateau
Source: Ecol Evol. 2025 Jul 13;15(7):e71808. doi: 10.1002/ece3.71808 (PMC12256144; doi:10.1002/ece3.71808)
Supplement: Supplementary file 1 — Data S1: [file ECE3-15-e71808-s001.zip]

Archive with 3 entries (3 files):
- Data.S1.xlsx
- Data.S2.xlsx
- Supporting Information for review and publication.docx
