# Supplementary material for: Contrasting Roles of Intraspecific Trait Variability and Species Turnover in Shaping Functional Composition During Vegetation Restoration on the Loess Plateau
Source: Ecol Evol. 2025 Jul 13;15(7):e71808. doi: 10.1002/ece3.71808 (PMC12256144; doi:10.1002/ece3.71808)
Supplement: Supplementary file 1 — Data S1: [file ECE3-15-e71808-s001.zip › Data.S1.xlsx]

## Sheet: Sheet1
ID	SLAfixed	LTDfixed	SRLfixed	RTDfixed	LNfixed	LPfixed	LNPfixed	RNfixed	RPfixed	RNPfixed	SLAITV	LTDITV	SRLITV	RTDITV	LNITV	LPITV	LNPITV	RNITV	RPITV	RNPITV
1	134.301	0.449366	6.84426	0.363084	18.6004	1.65763	12.7869	9.62573	1.4263	13.1153	70.3839	-0.164326	-4.36141	-0.104541	-1.83997	0.728821	-5.24502	1.12489	0.819486	-8.41617
2	136.372	0.405371	4.46158	0.379096	20.0768	1.81125	12.8828	10.3438	1.39572	15.188	77.6682	-0.0537841	-2.18297	0.00564936	-2.19929	0.564892	-5.58242	-1.15183	0.71551	-11.09
3	152.11	0.446121	10.1638	0.338281	24.137	1.97339	15.3728	15.3278	0.912858	20.208	-38.9931	0.41322	0.305489	-0.0269769	1.30625	-0.410814	0.642803	-0.212551	-0.0504435	-2.29612
4	163.941	0.521057	8.22703	0.36471	24.1137	1.92222	15.2905	17.3392	0.911334	23.1367	1.85378	-0.22138	-4.91604	0.483043	2.68724	-0.72404	7.54046	-11.3792	0.347257	-17.6399
5	159.84	0.6092	6.5212	0.437891	20.9491	1.59456	15.7996	13.4446	0.786551	18.8895	20.2005	-0.241462	-1.54866	0.0481903	1.5149	-0.587418	6.90169	-9.63758	0.223633	-16.4539
6	169.582	0.40667	9.31728	0.378124	27.392	2.0285	16.2139	20.8778	0.801507	28.2032	19.4109	-0.17408	-6.51897	0.0839519	-0.299752	-0.683555	4.2792	-13.8028	0.593037	-23.17
7	187.371	0.457194	6.85891	0.317545	25.129	1.85451	16.1258	16.5198	0.665804	22.4913	46.1376	-0.176546	-4.09582	0.309836	2.36064	-0.758401	9.55722	-10.0505	1.08393	-18.9373
8	205.857	0.312247	8.07616	0.276935	34.9798	2.35324	16.2134	22.8609	0.588429	27.9534	3.33266	-0.204308	-3.7925	0.0152092	-3.42365	-0.817078	4.31819	-15.6835	1.37064	-23.8864
9	164.425	0.455483	9.744	0.389841	26.2312	2.13826	14.9001	18.9713	0.912807	25.1815	-0.224746	-0.14435	-5.7497	-0.061369	-1.33361	-0.92694	5.16229	-12.8786	0.338852	-20.3666
10	235.771	0.411438	17.0768	0.267797	30.0436	2.15117	16.7561	17.0372	0.542157	22.8666	-4.03643	-0.178339	-12.5915	0.00973985	0.114285	-0.790556	5.84962	-8.58635	1.96432	-18.6592
11	191.427	0.42802	9.63646	0.331375	27.647	2.20141	15.355	18.6468	0.697925	25.1015	7.72596	-0.00132678	-1.41428	0.0367326	0.899246	-0.815054	5.37797	-8.33791	0.03133	-10.9653
12	185.717	0.342565	8.01926	0.325889	27.4294	2.01599	16.2617	20.5434	0.749005	26.3826	77.4114	-0.236093	-2.69961	-0.163797	3.77431	-0.664276	6.89065	-10.806	0.143817	-15.4763
13	160.967	0.445305	9.30601	0.371841	26.2986	2.07763	15.0952	19.0514	0.891247	25.3926	4.22731	-0.207977	6.09901	-0.0358489	-0.41218	-0.998801	9.32797	-12.5539	-0.265089	-14.8626
14	157.425	0.433162	9.00682	0.334187	25.682	1.92083	15.6423	17.4491	0.783422	23.499	-18.0059	-0.239255	0.00703736	0.036638	-1.14235	-0.892114	8.15083	-9.62385	0.019077	-14.3068
15	159.117	0.463041	10.1128	0.358253	26.0243	1.97708	15.5737	19.3629	0.797341	26.274	25.1957	-0.230345	-1.61335	0.0335697	-0.191999	-0.749202	5.57525	-12.9569	0.0224584	-18.3185
16	150.388	0.434452	15.9322	0.367412	25.469	1.96582	15.2554	18.5703	1.03967	24.4717	5.98601	-0.273951	-9.46875	-0.130095	-1.33115	-1.07207	12.0126	-9.12231	-0.285263	-11.808
17	169.922	0.520687	7.47817	0.30073	28.0931	2.32863	14.9015	17.5245	0.711596	23.7556	76.2528	-0.0356541	3.08936	0.142717	7.15783	1.07564	-4.29707	-8.03923	0.00991801	-10.6229
18	160.362	0.41543	8.82124	0.33861	26.5564	2.07875	15.1942	19.9776	1.03889	26.1525	84.5598	-0.0778709	-0.387677	0.0903987	10.5892	3.30794	-7.63916	-11.097	-0.185585	-16.2397
19	180.642	0.507918	6.22308	0.216468	30.0081	2.42646	15.1431	16.4079	0.46355	22.021	26.5764	-0.0780273	8.22448	-0.0334094	7.14547	2.01019	-6.24318	-9.12071	0.409265	-14.2692
20	229.802	0.336638	10.4056	0.285472	26.6788	2.07271	13.7479	19.6601	0.60923	26.2073	23.3861	0.0433672	-1.46959	0.28655	1.26676	1.49423	-7.32418	-12.0037	0.0897294	-14.8433
21	210.181	0.321828	10.0618	0.295817	26.7611	2.06766	13.8154	21.5272	0.615381	28.8993	28.7439	0.0205197	-3.4014	0.0325781	2.86857	2.57871	-8.14558	-15.713	-0.00130734	-19.4961
22	198.175	0.366235	10.2578	0.349245	29.7463	2.30736	15.7861	24.158	0.723584	32.4772	78.2641	-0.0585782	-0.864453	-0.10324	8.05813	2.42731	-7.5425	-14.5527	0.3879	-24.1407
23	167.047	0.414355	11.508	0.381083	26.3531	2.08451	15.1727	19.0962	0.849042	25.6985	14.6004	0.00139263	-1.27331	-0.0965511	4.6291	1.17389	-5.54429	-10.7779	0.239113	-17.4271
24	160.448	0.433039	10.4315	0.374969	26.1299	2.05193	15.1686	18.7816	0.851823	25.2509	6.16286	0.0681294	-0.397128	0.38007	8.35328	1.29064	-4.82127	-7.31289	0.447195	-16.4554
25	186.786	0.387883	9.02017	0.323315	27.8822	2.10715	15.7993	19.2913	0.739051	25.7761	23.9252	-0.0364427	1.51645	0.0331162	6.07778	1.581	-5.37154	-13.7652	-0.133382	-17.0417
26	188.636	0.344883	10.0776	0.350547	30.6256	2.32222	16.1143	26.5709	0.750672	35.6608	29.9414	0.0552615	-3.67999	-0.240499	3.69711	0.296303	-3.00668	-22.1124	-0.105661	-28.9731
27	188.636	0.344883	10.0776	0.350547	30.6256	2.32222	16.1143	26.5709	0.750672	35.6608	-5.15581	0.0903469	-3.54656	0.265305	2.68802	0.0697899	-2.1873	-17.9653	0.0315285	-24.9392
28	188.636	0.344883	10.0776	0.350547	30.6256	2.32222	16.1143	26.5709	0.750672	35.6608	5.60522	0.0917881	-3.48534	-0.165179	4.17232	0.518535	-3.86481	-17.3563	0.182979	-26.5219
29	188.636	0.344883	10.0776	0.350547	30.6256	2.32222	16.1143	26.5709	0.750672	35.6608	-21.4845	0.120258	6.73835	0.284076	-1.55053	-0.203272	-2.39289	-15.8084	-0.00120939	-21.2884
30	188.636	0.344883	10.0776	0.350547	30.6256	2.32222	16.1143	26.5709	0.750672	35.6608	-24.6503	0.138304	4.03969	0.189288	5.19004	0.339088	-2.65643	-14.1432	0.0584191	-20.3616
31	188.636	0.344883	10.0776	0.350547	30.6256	2.32222	16.1143	26.5709	0.750672	35.6608	29.6069	-0.0252743	1.1912	0.0887893	1.69921	0.399362	-4.23713	-14.7248	0.114288	-21.5534
32	188.636	0.344883	10.0776	0.350547	30.6256	2.32222	16.1143	26.5709	0.750672	35.6608	-30.9136	0.129013	-4.99809	0.00458961	-1.50031	-0.399985	-0.962566	-8.20306	0.0235138	-13.2831
33	188.636	0.344883	10.0776	0.350547	30.6256	2.32222	16.1143	26.5709	0.750672	35.6608	23.5304	0.0531675	-5.16945	0.0108782	2.84745	0.145293	-2.54884	-18.824	-0.0210169	-25.0154
34	188.636	0.344883	10.0776	0.350547	30.6256	2.32222	16.1143	26.5709	0.750672	35.6608	-5.95883	0.0765257	-6.13246	-0.0175937	2.71236	-0.284233	0.243934	-20.3021	-0.159496	-25.0722
35	188.636	0.344883	10.0776	0.350547	30.6256	2.32222	16.1143	26.5709	0.750672	35.6608	11.0032	0.0534782	-5.70197	0.0301831	3.90433	0.296057	-2.92631	-19.1222	-0.10159	-24.3461
36	188.636	0.344883	10.0776	0.350547	30.6256	2.32222	16.1143	26.5709	0.750672	35.6608	1.88158	0.0458043	-5.84424	0.0869474	2.734	0.0765229	-2.20723	-20.3605	-0.299044	-21.9487
37	188.636	0.344883	10.0776	0.350547	30.6256	2.32222	16.1143	26.5709	0.750672	35.6608	1.2549	0.0491318	-5.23745	0.0381691	1.04557	-0.0324349	-2.28284	-17.5252	0.024431	-23.8566
38	117.018	0.5273	7.93275	0.477645	20.1867	1.41605	16.2421	8.68189	0.822242	13.3216	6.33033	-0.178524	-4.76729	-0.184548	-4.30743	0.0311472	-3.8088	0.292346	-0.133297	-0.440619
39	152.699	0.389275	6.67927	0.437133	22.6254	1.75609	14.5723	15.165	0.948862	23.6435	-36.1708	0.00662732	-1.22267	-0.103688	-4.19697	-0.585649	0.190627	2.04464	-0.413738	8.57837
40	145.413	0.422699	7.07249	0.355144	21.4564	1.67181	14.0379	13.6776	0.981183	21.0287	-16.7398	-0.0790316	1.39297	-0.143642	-4.41477	-0.637413	1.59399	3.81457	-0.434314	8.58249
41	147.327	0.47339	10.1881	0.370604	24.3739	1.91912	14.9922	16.4595	0.889044	22.09	44.6259	-0.0992539	-5.72269	-0.0634491	-9.51374	-0.822652	-3.41712	0.954615	-0.319377	4.12549
42	139.479	0.576917	4.16213	0.474762	20.751	1.4944	21.9949	6.72871	0.794685	11.0409	-44.0787	0.51897	-1.61972	0.194937	9.86881	-0.416321	30.881	-1.73808	0.803204	-7.86436
43	90.872	0.824252	5.10212	0.494073	17.3984	1.98428	13.8304	6.08553	0.905935	8.66461	-30.1113	0.497506	-2.20091	0.00369316	3.75432	2.97603	-6.08413	0.330971	0.359472	-3.42166
44	117.386	0.62864	6.20762	0.387009	16.439	1.27114	14.7326	7.02666	0.985867	9.69365	-28.8817	0.15258	-3.93387	-0.0322846	0.494915	0.457537	-3.97005	0.505532	0.923224	-5.33722
45	87.8042	0.905517	2.83154	0.559642	20.5293	1.18199	19.6489	5.53903	0.911753	7.46075	-11.8913	0.72535	-0.0949298	0.00869522	0.413723	0.438803	-4.27345	-1.70747	0.262181	-3.42918
46	116.005	0.574011	6.03196	0.488027	21.6678	1.56645	16.9945	9.52741	0.900208	16.4018	-12.7707	0.166596	-2.32021	-0.124433	-1.6713	1.36535	-9.39319	-1.54959	0.999449	-12.0474
47	127.908	0.56407	10.6172	0.449575	18.921	1.55676	14.5723	8.26921	0.98354	11.4557	44.863	-0.161444	-7.53251	-0.222414	-5.1162	-0.109321	-3.59142	-2.22516	0.146567	-6.16185
48	130.717	0.528769	11.1747	0.422676	16.7604	1.64186	12.1326	8.38294	1.46046	7.96159	-2.05395	0.317676	-8.38027	0.0489576	-1.59943	1.12145	-6.38369	0.241594	0.816179	-3.97241
49	136.814	0.511477	23.5366	0.411163	22.6113	1.91302	14.6688	10.2911	1.67779	9.88695	-17.7654	-0.0994015	40.5244	-0.0752119	5.15194	-0.0944557	4.05539	-2.15629	1.75243	-7.09822
50	123.11	0.548986	12.4246	0.44597	19.1754	1.81233	13.6989	8.37898	1.20979	10.48	-2.87184	-0.15154	130.5	0.0147589	-0.806615	1.46318	-6.71751	-1.90328	1.07111	-7.04714
51	117.24	0.53238	8.08239	0.444663	18.9727	1.6878	13.6286	8.84169	1.05387	10.9828	-14.208	0.286415	-3.39568	0.0132473	-3.66471	0.208728	-5.24581	-2.59024	0.987261	-7.85653
52	115.327	0.540017	8.17872	0.504915	18.4793	1.52855	14.3927	9.01002	0.955389	10.445	22.4397	-0.231691	-4.86772	-0.0571618	-2.3978	1.11299	-8.08643	-3.05002	0.303202	-4.94824
53	123.51	0.565133	10.4884	0.432853	16.7502	1.49549	12.8359	6.78229	1.05955	8.57362	-1.32569	-0.359347	-5.51586	0.0532283	-9.10263	0.323895	-7.39301	-2.9753	0.55063	-6.13801
54	128.569	1.04433	9.33939	0.438659	19.6087	1.55233	14.6541	8.56889	1.064	11.1336	8.62617	-0.437057	-6.54107	0.0234171	-1.51319	1.58549	-4.18314	-1.49387	0.330541	-6.10039
55	114.048	0.536633	7.05368	0.383602	17.0555	1.63185	12.2244	7.81866	1.28493	8.8262	5.14715	-0.0926169	-4.29059	-0.156221	-0.229396	0.139287	-1.73224	-1.34933	0.464804	-5.27216
56	127.528	0.581297	7.95905	0.440465	19.9842	1.56168	15.1049	9.03737	1.06544	12.1457	59.1212	-0.25555	-3.67539	-0.14832	-10.9265	0.843445	-10.835	-1.86001	0.893628	-8.07873
57	108.046	0.579192	10.4553	0.497331	15.4647	1.36248	12.6807	7.8461	0.888316	9.34356	32.4412	-0.152256	-6.46099	-0.168859	-1.9284	0.835146	-6.53508	-1.75344	0.363343	-4.52867
58	127.942	0.554829	12.1889	0.453995	17.5133	1.43237	14.2121	8.16941	1.08932	11.1748	12.1146	0.0932689	-7.70364	-0.0764579	-7.65753	0.736071	-9.48609	0.281391	1.41715	-6.96739
59	137.373	0.629443	14.059	0.405317	17.5427	1.60282	13.0098	8.40944	1.0572	10.7273	25.1123	-0.165185	-5.8368	-0.0372097	-1.52416	-0.181126	-1.41624	-0.100547	-0.32794	0.666824
60	123.566	0.550996	9.25638	0.510823	17.1485	1.42194	13.7185	7.03567	0.944907	9.8869	3.26429	-0.177946	-3.93674	-0.0487309	-3.98949	-0.178081	-3.48177	-0.298226	-0.0520847	-1.2569
61	140.731	0.579765	16.3668	0.393783	16.6937	1.53412	13.2172	7.58956	1.09792	9.69173	-49.6663	0.46714	-0.961804	-0.0577911	1.44066	-0.37076	2.36461	-1.09213	-0.471758	0.838314
62	107.549	0.652257	8.14004	0.500292	17.9833	1.37604	14.0629	7.95259	0.982897	9.21397	-50.5354	0.348208	0.873825	-0.129467	-1.12438	-0.274554	1.19618	-0.12733	-0.180398	-0.0218215
63	110.46	1.47176	8.22912	0.495134	15.3109	1.35745	12.5978	7.32189	1.13862	8.90662	-53.0058	0.180314	0.27036	-0.103312	-4.02232	-0.433758	-0.00337498	-0.915911	-0.318818	-0.951157
64	134.034	0.659412	10.6217	0.36326	18.3877	1.58838	13.8669	9.23821	1.10581	11.6713	-72.3267	0.840746	-4.15828	0.0740572	-4.53814	-0.483783	-1.34002	0.20979	-0.351403	0.992382
65	149.558	0.682809	8.07113	0.480036	16.1156	1.50274	12.8373	10.358	0.989384	12.0686	-66.0473	0.656692	2.49639	-0.0365887	-1.4148	-0.469944	1.88355	-0.872714	-0.26787	1.06415
66	109.22	0.730597	5.45845	0.467281	16.1906	1.63375	11.3982	8.97855	1.08074	9.40703	-49.0607	0.327397	2.97511	-0.0382717	0.861375	0.147411	-0.0870072	-0.0978886	-0.227437	0.505804
67	109.562	0.896739	24.4237	0.401299	18.2662	1.4628	13.3302	9.01248	0.951365	10.0255	-62.2335	0.627041	0.0239015	-0.21824	-0.522565	0.294909	-3.18518	-1.72533	-0.0785493	-2.27363
68	95.8891	0.634588	9.15239	0.42482	17.4656	1.36922	14.8661	9.5147	0.912667	12.5032	-38.1281	0.56328	-0.216367	0.147202	-3.97967	-0.256879	-2.65812	-1.85839	-0.213707	-1.13928
69	93.0176	0.702548	6.91635	0.487335	17.9096	1.48081	15.2783	8.35668	0.929843	11.505	-4.65235	0.261125	-0.25597	-0.15894	-1.31966	0.573376	-5.0725	-2.54251	-0.315769	-2.10184
70	122.281	0.582369	13.2908	0.394072	19.1693	1.95386	12.2133	9.68062	1.15122	9.99664	-75.7027	0.728303	-3.89745	-0.148066	-3.69827	1.87045	-8.18047	-0.0752787	-0.0397376	-1.66013
71	118.512	0.687949	6.08371	0.442686	30.7835	1.63361	15.5637	12.7615	1.02694	13.0388	-68.6019	0.71162	4.15093	-0.158154	-13.8359	0.778746	-8.2303	-4.44327	0.0612125	-4.76737
72	112.052	0.962592	7.51123	0.374873	20.5768	2.34299	10.5959	13.2306	1.33777	10.7266	-60.1511	0.445063	2.52311	-0.119835	-2.00319	1.70569	-5.95675	-1.76188	-0.0387507	-1.93108
73	127.831	0.593297	12.1141	0.471105	15.7829	1.51485	12.8537	6.77075	0.988085	9.19341	-20.0498	0.383215	-1.57747	-0.114674	-3.82528	2.40366	-9.48223	-1.24463	-0.382416	-0.459029
74	103.158	0.651998	6.35629	0.572712	13.6023	1.37528	11.2944	5.35971	0.998138	6.90145	-44.0553	0.176644	0.041367	0.137337	-4.05085	1.41299	-6.60976	-0.901226	-0.353127	-0.213782
75	101.468	1.53475	7.17015	0.500259	13.5679	1.36732	11.2238	6.49919	1.17739	7.20265	-33.9086	-0.68488	-0.639067	0.115593	-4.45741	0.0106051	-4.48339	2.10634	-0.395193	3.51891
76	99.1424	1.77707	5.57217	0.474793	14.5983	1.53288	10.7449	8.85102	1.18884	8.49041	-35.0099	-0.50542	1.02013	0.110575	-4.40445	-0.190021	-2.7959	0.363579	-0.255191	0.64847
77	141.991	0.671832	20.3197	0.503885	15.2517	1.41093	12.9141	6.78081	0.874693	9.93016	-36.1809	0.204555	-3.5037	0.130738	-3.17543	-0.302021	-2.07993	3.98161	-0.12523	4.44222
78	118.05	0.514576	30.3969	0.446439	16.4701	1.4294	13.4087	7.43563	1.49687	8.61492	-43.2857	0.539717	-16.2796	0.0933972	-3.26849	-0.229866	-2.54042	4.99202	-0.687779	6.68421
79	130.686	0.594847	12.1037	0.551683	15.1158	1.39686	12.8431	5.97537	0.920925	8.75689	-28.1861	0.336822	-0.83484	-0.112346	-4.95188	-0.331222	-3.31855	5.87066	-0.0559649	5.35052
80	138.6	0.646355	4.50323	0.395963	19.56	1.14916	18.4749	8.4034	0.788474	13.2881	-68.273	0.599524	0.576326	-0.040826	2.52309	-0.304912	7.38341	9.96439	-0.0142878	9.08956
81	130.136	0.633197	4.05483	0.447891	19.0114	1.34803	18.1669	5.86735	0.78763	9.89697	-55.5329	0.350223	0.744359	-0.0862933	3.49638	-0.475538	9.67273	1.68067	-0.0629345	0.53882
82	123.945	0.670683	3.87726	0.415993	18.2261	1.40914	17.1307	5.72777	0.734662	10.0781	-57.2601	0.4843	0.212014	-0.0799837	4.45261	-0.632275	14.8333	0.263667	-0.171726	0.477162
83	137.246	0.657036	4.00492	0.471874	17.9378	1.34056	16.9807	6.64605	0.775723	11.1561	-12.4442	0.525797	0.370753	-0.0911437	-1.29991	-0.212772	-2.24434	0.802569	-0.126641	0.158576
84	95.1043	0.818026	3.69949	0.458473	14.8677	2.0213	11.8622	5.82377	0.744312	10.6388	-15.1751	0.0981764	0.533921	-0.0209778	-1.5678	-0.957947	0.686655	0.386567	-0.292684	3.07331
85	128.599	0.626303	4.28818	0.467578	19.59	1.26246	18.2067	7.51892	0.852797	11.259	-15.1118	0.170787	0.367846	-0.0983785	1.62388	0.100213	-2.80564	1.23893	-0.102004	0.486348
86	137.031	0.66424	5.6089	0.499196	19.7858	1.3032	17.6541	6.63303	0.865172	9.15807	-34.7658	0.254673	1.63866	-0.0276441	-0.094464	0.228475	-4.75404	2.04046	0.105373	-0.202882
87	132.351	0.605093	3.98994	0.413619	19.5031	1.37413	17.4784	6.91754	0.775417	12.2865	-64.503	0.605861	1.37308	0.00320195	0.144429	-0.0711321	-2.53064	0.250833	0.0342097	-3.47731
88	114.573	0.624321	7.53013	0.401386	18.0595	1.29629	16.0102	7.18612	0.88496	11.1201	-69.6848	0.631993	-2.48665	-0.0450567	-4.74122	-0.0570821	-5.37692	-0.10893	-0.215892	-0.755166
89	97.9905	0.80315	4.75833	0.517699	15.6869	2.0155	12.2792	6.84416	0.77481	11.1419	-26.1462	0.269309	-1.09425	-0.0127419	-4.37945	-0.924337	-1.72416	-0.45347	-0.227737	0.507323
90	134.054	0.504559	11.5023	0.424627	21.5995	1.75062	14.8375	12.2443	0.8566	17.0252	-44.3521	0.608274	-2.5974	0.0516956	-1.30822	-0.349337	-0.530991	1.69628	-0.186529	3.4033
91	71.768	0.857666	3.50594	0.480969	16.3912	2.23879	12.2263	6.49406	0.72329	12.3385	-18.0074	0.285777	1.56933	0.0086904	-2.05662	-1.03789	-0.522415	-0.179301	-0.206967	-0.00515615
92	125.038	0.660495	8.09008	0.392667	20.9371	1.54793	15.6981	9.83851	0.95378	12.8183	-6.16638	0.426507	-3.80011	-0.0567558	0.105282	-0.456095	4.23895	-1.9042	-0.174195	-0.745828
93	143.35	0.600057	3.89113	0.492975	18.3725	1.47982	17.0365	6.42466	0.692405	11.1915	-3.64922	-0.212439	0.542215	-0.112557	-2.56519	-0.564633	0.0638395	1.37286	-0.00988137	2.08509
94	126.689	0.687873	4.28652	0.334326	16.8752	1.16778	15.6182	6.52192	0.84259	12.9355	46.7672	-0.63158	0.00344857	0.00158593	1.91978	-0.0672045	1.45925	1.41239	-0.0630049	-0.863068
95	120.926	0.640576	5.89174	0.490552	22.885	1.34632	19.2476	8.62129	0.761	17.8211	-21.3901	1.07958	-1.60178	-0.154641	0.362067	-0.298778	3.23442	-0.686974	0.0185848	-5.74863
96	107.236	0.565815	6.83383	0.594303	16.0325	1.38766	13.6941	8.13451	0.923313	9.56669	9.29813	0.0691382	-2.54387	-0.258391	0.555385	-0.517214	6.43581	-0.200202	-0.143728	2.50575
97	130.014	0.579674	8.81083	0.467906	23.8961	1.45187	18.4359	10.4102	0.785535	18.9723	15.0106	0.381545	-4.52086	-0.131995	0.0036759	-0.165334	0.325784	-2.47585	-0.0059495	-6.89983
98	151.072	0.530085	3.91381	0.449992	18.5052	1.49716	16.8387	5.80489	0.62357	10.3841	20.8485	-0.283134	0.519536	-0.0695746	-0.618596	-0.556845	1.97291	1.99262	0.058953	2.89247
99	150.371	0.563413	3.94374	0.502505	18.3784	1.44684	17.1267	6.38419	0.684386	11.1599	17.8306	-0.248675	0.489607	-0.122088	-1.32332	-0.522486	1.06657	1.41332	-0.00186259	2.11665
100	141.708	0.503143	2.88107	0.323489	18.1356	1.06503	18.4569	5.05026	0.467058	7.64754	1.536	-0.190317	1.55228	0.0569287	-2.15055	-0.281627	1.82266	2.74726	0.215465	5.62906
101	105.588	0.592581	8.29389	0.546669	21.1962	1.44213	17.2804	8.4615	0.924449	12.5533	11.0078	0.195935	0.0351474	-0.109312	-3.17569	-0.588032	4.50901	0.00111	-0.0159135	-1.6973
102	113.333	1.52909	6.36271	0.468376	15.5733	1.46077	12.5832	9.87044	1.05349	11.175	15.1638	4.70146	1.96633	-0.0310196	4.17292	-0.206217	3.50362	-1.40784	-0.144959	-0.318951
103	126.071	0.580084	9.63148	0.519497	17.3263	1.51909	13.4026	6.84377	0.998305	9.56841	-14.9619	0.640794	-1.30245	-0.0821406	1.72968	-0.424257	4.90698	1.61884	-0.0897703	1.28763
104	112.221	0.572961	8.08358	0.494442	19.2903	1.44202	15.7921	8.96826	0.885197	13.1976	14.5025	0.0793403	0.24546	-0.0570857	-0.778949	-0.571259	5.91062	-0.505658	0.023338	-2.34158
105	151.002	0.580697	3.9293	0.484992	18.0866	1.48015	16.5909	6.97246	0.691093	11.7794	25.6496	-0.230251	0.504052	-0.104575	2.53824	0.727544	-6.79653	0.825051	-0.00856998	1.49719
106	150.456	0.590318	3.88582	0.490799	18.3597	1.46089	16.9978	7.03102	0.701898	11.7279	-1.25532	-0.241912	0.547524	-0.110382	1.41605	0.286723	-5.62911	0.766497	-0.0193751	1.54867
107	143.626	0.583825	3.65604	0.471844	18.6613	1.48663	17.1889	6.40595	0.6613	10.8746	26.4578	-0.204989	0.777308	-0.0914271	1.07998	-0.0611156	-1.91836	1.39156	0.0212234	2.40199
108	154.861	0.525547	3.16499	0.403671	18.5036	1.47085	16.5586	6.00587	0.596416	9.7628	20.8013	-0.150188	1.26836	-0.0232533	0.452858	2.35573	-10.5172	1.79164	0.0861076	3.5138
109	148.832	0.548763	3.24334	0.43251	17.8709	1.46754	16.1774	5.54048	0.589103	9.47408	18.696	-0.192907	1.19001	-0.0520927	-1.70432	0.988832	-9.52874	2.25704	0.09342	3.80252
110	147.519	0.534348	3.55076	0.433951	17.8989	1.54408	15.9054	5.79154	0.595763	10.2941	42.7319	-0.122689	0.88259	-0.0535339	2.34443	1.42956	-8.94981	2.00597	0.08676	2.9825
111	100.94	1.2383	15.7051	0.418983	18.1173	1.40188	14.4559	8.49126	1.31176	10.2422	-4.6528	3.2272	-7.37606	0.0183737	2.97916	0.167256	0.410573	-0.0286513	-0.403227	0.613878
112	90.6225	0.695639	6.23743	0.438911	16.5776	1.46176	13.7721	8.37839	0.990054	10.5069	-5.55562	-0.273543	2.0916	-0.00155431	2.46154	-0.297091	2.60245	0.0842209	-0.0815193	0.349107
113	102.994	0.656183	4.36189	0.680733	15.5849	1.58226	14.0953	13.6472	1.01482	7.31878	-8.5143	-0.0538816	3.96715	-0.243376	5.74274	-0.549926	6.7798	-5.18456	-0.106288	3.53727
114	122.84	0.56762	6.04841	0.434999	25.3514	1.54977	19.6618	11.4818	0.739103	21.3766	33.4245	-0.0648824	-1.61506	-0.0545822	4.43962	-0.15018	2.94703	-3.68427	-0.05658	-8.09998
115	103.437	0.589939	3.82293	0.438208	24.3281	1.37469	20.7426	9.13178	0.66932	19.4532	3.80141	-0.0775757	0.610418	-0.0577912	8.77424	-0.0838318	5.76204	-1.33426	0.013203	-6.17663
116	109.314	0.51204	5.04086	0.331836	25.0759	1.85323	19.1976	10.6371	0.693948	19.7312	-3.93064	0.0651839	-0.607513	0.0485811	6.17474	-0.651397	6.8775	-2.83956	-0.0114246	-6.45458
117	158.792	0.424954	8.15374	0.40349	21.7573	1.28648	18.4222	10.6154	0.975916	14.0213	-3.93311	-0.0282276	-3.72039	-0.0230726	-0.175846	-0.23612	2.21082	-2.81786	-0.293392	-0.744667
118	131.184	0.570281	9.37773	0.461232	20.1162	1.40427	16.6133	8.23719	0.907085	11.906	47.9739	-0.18583	-4.94438	-0.0808151	8.97743	0.308263	3.0615	-0.439673	-0.224562	1.37057
119	126.689	0.687873	4.28652	0.334326	16.8752	1.16778	15.6182	6.52192	0.84259	12.9355	7.92999	-0.25431	0.14683	0.0460916	0.58999	0.0556652	-1.34275	1.27559	-0.160067	0.341097
120	116.003	0.603061	9.78697	0.47963	18.5081	1.6589	13.8062	7.09295	1.0234	9.70952	-2.53785	-0.190939	-1.45793	-0.0422733	3.82014	-0.257293	1.75218	1.36966	-0.114862	1.14653
121	129.727	0.525515	9.0851	0.466378	22.004	1.47326	16.9455	10.4513	0.875619	15.4122	-14.3695	-0.163642	-0.756067	-0.0290218	4.12732	-0.0691519	1.42325	-1.98873	0.0329162	-4.55614
122	122.33	0.503942	11.0799	0.456531	19.773	1.51146	15.3077	7.58012	0.888463	10.9846	-17.4306	-0.178097	-2.75087	-0.0191745	2.33592	-0.229378	1.57411	0.882482	0.0200723	-0.128523
123	183.593	0.61314	14.9906	0.578709	12.7562	1.24614	12.6955	7.0561	0.897699	10.5424	-8.85967	-0.468389	-6.66159	-0.141353	1.94108	-0.260254	2.20739	1.4065	0.010836	0.313624
124	111.105	0.69338	7.98127	0.473485	17.7674	1.78714	12.8466	6.07356	1.17419	7.39652	-13.4211	-0.199729	0.347762	-0.0361287	0.836128	-0.529507	1.96434	2.38904	-0.26566	3.45952
125	131.075	0.534442	9.77348	0.461405	19.286	1.55811	14.1731	9.50262	0.909369	13.2601	-5.55796	-0.181761	-1.44444	-0.0240491	4.76281	-0.0963427	2.38309	-1.04002	-0.000834225	-2.40409
126	118.545	0.59486	10.7723	0.422473	17.6481	1.57892	13.8182	8.08812	1.08598	10.5318	24.9328	-0.268532	-6.48234	-0.0865612	12.9709	0.155577	3.68621	-0.153805	-0.306395	1.54068
127	107.853	0.606943	10.3401	0.48566	18.4528	1.51439	14.9572	7.53263	0.902732	11.0032	66.162	-0.319561	-6.05014	-0.149748	14.8561	0.326923	2.91428	0.401683	-0.123147	1.06922
128	125.327	0.492828	11.4627	0.472738	19.5362	1.50657	14.9734	7.92635	0.876845	11.7947	-12.2959	-0.199209	-7.17273	-0.136826	4.89309	-0.0249005	1.55785	0.00795884	-0.0972598	0.277704
129	129.169	0.543456	9.83845	0.557023	16.9104	1.47726	14.0337	8.53132	0.884902	9.70423	-17.1891	-0.0800552	-5.54848	-0.221112	7.90997	0.0745776	2.0605	-0.597007	-0.105317	2.3682
130	125.482	0.437927	27.1187	0.458014	18.9811	1.51803	14.2748	8.14303	1.48456	9.95681	17.4238	-0.162322	-22.8287	-0.122102	3.0512	-0.267825	3.46711	-0.208714	-0.704975	2.11563
131	130.774	0.493302	13.7904	0.451912	20.19	1.57914	14.8501	7.49132	0.885399	11.1122	-8.75089	-0.109659	-9.50048	-0.116001	2.92453	-0.268919	3.08489	0.442996	-0.105814	0.960248
132	116.142	0.542169	9.58184	0.612045	20.3663	1.3332	16.8115	6.73817	0.647687	13.0907	-1.36437	-0.0458182	-5.29187	-0.276134	-1.22764	-0.108504	-1.27284	1.19614	0.131899	-1.01826
133	126.79	0.573099	3.63368	0.688295	22.375	1.28255	18.4222	10.1156	0.636805	19.4808	3.78228	-0.0459759	0.656283	-0.352383	9.95626	0.17081	3.78144	-2.18124	0.14278	-7.40841
134	120.684	0.627318	5.26819	0.452844	21.8902	1.28706	18.3154	9.97518	0.74508	17.1777	8.68264	-0.202157	-0.978219	-0.116933	9.17446	0.14711	3.2377	-2.04087	0.0345051	-5.10526
135	116.223	0.552958	5.9465	0.518881	21.6158	1.34633	17.7127	9.58014	0.752849	18.7752	-2.68824	-0.151842	-1.65653	-0.182969	3.97709	-0.00482449	1.66018	-1.64582	0.0267361	-6.70274
136	133	0.50154	7.24974	0.391449	20.654	1.43646	16.048	8.44556	0.895857	11.3875	11.8365	-0.127148	-2.95977	-0.0555373	7.99912	0.100682	2.28544	-0.511252	-0.116272	0.684928
137	158.323	0.420569	2.47425	0.638754	19.2508	1.18099	16.8898	9.8019	0.696674	13.4818	8.30948	0.000878181	1.81572	-0.302842	0.00780914	0.171841	-4.37672	-1.86759	0.0829116	-1.40939
138	116.464	0.577273	6.78589	0.500072	24.6337	1.36076	20.0228	8.49015	0.674975	17.9181	20.7117	-0.0621094	-2.35255	-0.119655	10.4366	0.293529	1.8262	-0.692637	0.00754823	-4.64153
139	125.276	0.582415	3.70533	0.780561	21.7432	1.25012	18.1136	8.13161	0.51529	19.1794	46.9105	-0.151154	0.728018	-0.400144	15.51	0.590016	2.46903	-0.334098	0.167233	-5.90278
140	132.383	0.736162	5.67826	0.570792	20.2103	1.17668	17.695	8.13788	0.625413	16.0402	2.90533	-0.167221	-1.24492	-0.190375	7.14638	0.0903035	3.8548	-0.340367	0.0571103	-2.76361
141	120.904	0.570376	4.92757	0.784092	19.523	1.27247	16.3163	7.26452	0.58812	16.1243	5.01471	-0.100662	-0.494221	-0.403674	10.0081	0.5977	-0.346892	0.533	0.0944032	-2.84767
142	142.951	0.600814	3.68639	0.728265	19.5239	1.21951	17.2133	9.43716	0.652199	17.6103	-0.570963	-0.0994082	0.746957	-0.347848	3.53416	0.0736821	0.717155	-1.63965	0.0303238	-4.33367
143	143.673	0.539878	6.46945	0.493304	23.0368	1.38672	18.4378	9.74658	0.839367	13.7321	-38.2795	-0.0144357	-2.0361	-0.112886	6.54608	-0.133013	4.75573	-1.94907	-0.156844	-0.455485
144	134.537	0.449449	3.43374	0.38637	20.9003	1.28061	17.6553	7.34121	0.66944	12.6288	-7.58531	0.0386908	0.999612	-0.00595291	1.90636	0.00779988	0.588642	0.45631	0.0130828	0.64778
145	116.3	0.597171	3.61922	0.497548	25.5466	1.28201	21.2769	9.92201	0.657798	21.1888	-14.8672	0.175551	0.814131	-0.117131	4.83016	-0.137205	3.45551	-2.1245	0.0247249	-7.91218
146	145.14	0.705971	3.67808	0.378788	20.8637	1.17872	20.5317	8.25812	0.832303	10.5059	-47.5928	-0.0363388	0.755267	0.00162881	-0.183279	-0.356373	4.99287	-0.460602	-0.14978	2.77069
147	140.82	0.571443	5.24042	0.374886	18.5398	1.13426	18.1782	7.87862	0.758366	10.8876	-27.4414	-0.0495185	-0.807076	0.00553138	-0.591723	-0.356687	5.19029	-0.0811044	-0.0758432	2.389
148	118.225	0.488444	8.92398	0.498672	18.4576	1.42266	14.8928	8.15831	0.866639	12.1988	-26.3446	-0.119234	-0.594944	-0.0613154	1.91077	-0.0805505	0.782392	0.304294	0.0418956	-1.34271
149	110.356	0.563044	6.23241	0.578856	15.6541	1.28743	13.7372	7.39309	0.903272	10.8998	-32.6684	-0.0857079	2.09662	-0.1415	-0.610059	-0.281824	0.108545	1.06951	0.00526311	-0.0437471
150	102.448	0.534756	9.88203	0.515259	15.5856	1.44586	13.2367	5.83422	0.883272	8.72989	-18.408	-0.240279	-1.55299	-0.0779026	-0.346337	-0.498329	2.76276	2.62839	0.0252626	2.12616
151	132.796	0.534611	15.177	0.391065	18.4625	1.68396	13.1823	6.98209	1.07966	9.01537	-26.1456	0.269678	-6.848	0.0462915	-0.710633	-0.285833	-0.492429	1.48052	-0.171122	1.84068
152	135.553	0.540681	5.20449	0.489675	15.8294	1.3463	14.5099	7.19428	1.03764	8.64239	-7.64813	-0.00264095	3.12454	-0.0523182	0.374098	-0.105017	-1.51241	1.26833	-0.129102	2.21365
153	140.441	0.577865	13.9592	0.509087	16.251	1.45693	13.5649	6.58154	0.899927	9.74034	-1.95813	-0.151465	-5.63019	-0.0717308	-1.77805	-0.392118	0.1052	1.88107	0.0086077	1.11571
154	164.147	0.575729	2.92258	0.449459	17.5929	1.11584	16.6663	5.67091	0.657656	9.35087	127.462	-0.165145	1.51077	-0.0690414	2.58987	-0.0151388	1.81415	2.1266	0.0248676	3.92573
155	153.375	0.452961	2.07144	0.262221	21.069	1.365	17.9417	4.80116	0.573559	8.30986	26.596	-0.0575166	2.36191	0.118196	-0.900188	-0.140482	-1.69357	2.99636	0.108964	4.96674
156	134.204	0.725178	7.15149	0.415855	22.8515	1.29419	18.8405	10.8962	0.754726	19.2406	-16.1733	-0.0241691	-2.71814	-0.0354378	-0.168845	-0.307298	4.36384	-3.09871	-0.0722024	-5.96405
157	178.045	0.655541	4.01283	0.236327	23.9647	1.25519	19.2306	6.74792	0.443486	12.4953	10.9917	-0.0242537	0.420513	0.14409	-0.896874	0.107437	-2.43636	1.0496	0.239037	0.781329
158	128.669	0.50636	8.95681	0.388098	22.2089	1.47186	17.0144	7.24751	0.715237	11.7277	38.3578	0.0855807	-4.52346	-0.00768048	4.75642	-0.0372108	2.15425	0.550009	-0.0327139	1.5489
159	133.306	0.458488	4.35486	0.424182	20.6229	1.3666	16.462	7.56585	0.812181	12.9593	-10.8024	0.0299868	0.078491	-0.0437648	0.0966041	-0.199335	1.18392	0.231665	-0.129658	0.317319
160	163.12	0.498308	4.96889	0.307057	22.1995	1.76692	15.3004	6.32772	0.85307	7.8871	17.8175	-0.123825	-0.535547	0.0733602	0.504514	0.342001	-4.20359	1.4698	-0.170547	5.38951
161	164.013	0.599851	2.25397	0.398532	17.7332	1.12028	16.886	5.4909	0.679059	9.11781	41.8645	-0.152504	2.17937	-0.0181151	0.802113	-0.0977453	1.03114	2.30662	0.00346402	4.15879
162	130.613	0.56409	6.52555	0.381765	23.5083	1.71033	16.3999	7.39466	0.906339	11.4808	13.4552	-0.119195	-2.09221	-0.00134781	3.80766	0.0986961	0.441142	0.402855	-0.223816	1.79581
163	120.09	0.553804	7.66087	0.42855	22.1721	1.53548	17.5871	8.93305	0.776671	13.1185	1.78305	-0.000118186	-3.22752	-0.0481328	5.69878	-0.192032	3.62599	-1.13553	-0.0941483	0.158061
164	118.139	0.545825	4.35761	0.368124	24.7824	1.36081	19.9541	9.38671	0.582277	14.8771	-12.1647	0.0402011	0.0757371	0.0122927	5.68748	0.177174	1.41553	-1.58919	0.100246	-1.60049
165	181.042	0.448341	3.26678	0.287452	20.2344	1.20029	17.9952	5.41899	0.481624	7.86331	5.20421	0.0784375	1.16656	0.0929655	0.240822	-0.0438338	-0.382318	2.37852	0.200899	5.41329
166	161.667	0.674032	4.38988	0.57013	16.1928	1.14208	15.9302	7.71744	0.789378	11.6822	21.4892	-0.147531	0.0434654	-0.189713	-0.951718	-0.194758	0.112465	0.0800743	-0.106855	1.59438
167	163.251	0.645198	4.02958	0.42127	17.3786	1.46398	15.3347	6.24645	0.70262	8.93298	19.6384	0.00448377	0.403763	-0.0408523	-1.41542	-0.499869	1.20692	1.55107	-0.0200964	4.34362
168	156.496	0.454574	4.48656	0.34347	24.4777	1.48805	17.4098	9.27404	0.900124	10.1395	6.11621	0.00163102	-0.196592	-0.00755867	5.34645	-0.205549	4.39135	-1.33973	-0.120539	1.93289
169	148.954	0.607949	6.24764	0.436998	18.7205	1.22742	16.952	8.04167	0.805226	12.7687	-9.58575	-0.0048109	-1.95768	-0.101087	-0.327948	-0.183549	0.919956	-0.107357	-0.0256404	-0.69624
170	118.776	0.520818	7.53839	0.594187	19.8263	1.35829	16.3259	8.80629	0.737157	15.8364	-20.5114	0.0239429	-3.24843	-0.258276	3.96043	-0.135924	3.68741	-0.871977	0.0424278	-3.76393
171	116.906	0.568177	7.83418	0.49347	19.7944	1.58378	16.0495	7.73576	0.811873	13.4049	15.6036	-0.189144	-3.54421	-0.157559	1.69238	-0.367367	1.76171	0.198553	-0.0322875	-1.33251
172	135.263	0.547635	5.02439	0.417449	16.8207	1.29928	14.272	8.7387	0.800613	12.8041	5.91375	-0.0856437	-0.73442	-0.0815378	0.144634	-0.257459	1.83417	-0.804388	-0.0210274	-0.731626
173	139.166	0.530034	4.53071	0.407467	16.7036	1.28905	14.2436	8.69884	0.804605	12.5734	-6.04952	-0.0663331	-0.240742	-0.0715553	1.40354	-0.155536	1.21513	-0.764528	-0.0250197	-0.50099
174	160.906	0.379644	6.14857	0.359263	17.4067	1.39461	14.2296	7.19414	0.903035	9.01722	-11.2347	-0.0576793	-1.8586	-0.0233519	-2.05532	-0.283876	-0.324611	0.740171	-0.12345	3.05521
175	122.105	0.535417	7.07471	0.47156	20.6019	1.4986	15.6109	8.5972	0.856071	13.4389	-13.3178	-0.0739834	-2.78475	-0.135648	1.75919	-0.28407	3.32864	-0.662887	-0.0764862	-1.3665
176	120.933	0.557847	8.30098	0.474046	21.3405	1.45394	16.7684	8.89982	0.847031	16.4209	-25.5335	-0.0526454	-4.01101	-0.138134	3.41117	-0.266332	3.65726	-0.965507	-0.0674458	-4.34844
177	123.488	0.561933	4.64392	0.488567	23.595	1.34542	19.049	11.0018	0.774978	20.0997	-17.6267	-0.135418	-0.353951	-0.152656	5.18702	-0.0223237	2.58771	-3.06747	0.00460675	-8.0273
178	124.77	0.507387	26.7399	0.42605	18.3115	1.5882	13.7156	7.48319	1.52585	9.32052	-52.7138	-0.29856	-22.45	-0.0901385	4.45775	-0.0883367	1.80661	0.451121	-0.746264	2.75192
179	124.077	0.713656	8.25923	0.443313	20.0718	1.26156	17.2488	8.23063	0.733926	14.3475	-64.6255	-0.422891	-3.96926	-0.107402	2.24432	-0.0510362	0.861803	-0.296318	0.045659	-2.27503
180	188.707	0.35455	10.1074	0.338267	20.6366	1.49398	15.0512	6.12445	0.608212	6.66283	-79.7398	-0.0975846	-5.81742	-0.00235514	3.29201	-0.0440755	2.3606	1.80986	0.171373	5.40961
181	160.495	0.423763	6.81301	0.385695	22.0836	1.53996	16.3143	10.2933	0.992458	15.3184	-9.19986	-0.0377077	-2.52305	-0.0497837	7.18986	0.214207	0.590467	-2.35897	-0.212873	-3.24598
182	128.355	0.584112	4.69223	0.468974	26.4013	1.40903	20.4021	11.3306	0.73409	21.4368	23.3401	-0.120143	-0.402268	-0.133062	9.90742	0.463536	-0.622023	-3.39626	0.0454956	-9.36441
183	126.742	0.551103	7.24829	0.416159	21.8668	1.5126	16.569	8.32032	0.918115	13.9027	-12.9418	-0.140931	-2.95833	-0.0802476	8.78992	0.356718	0.0990732	-0.386007	-0.138529	-1.83031
184	128.552	0.584375	8.43086	0.457922	22.9125	1.47198	17.9703	9.93408	0.863363	18.58	2.30412	-0.158645	-4.14089	-0.122011	3.70404	-0.12939	2.14197	-1.99976	-0.0837776	-6.5076
185	155.702	0.450677	2.64817	0.273834	18.1642	1.31821	14.7352	5.66405	0.615572	9.5455	-4.80354	0.0426848	1.6418	0.0620776	-0.87564	-0.0654145	-0.459682	2.27027	0.164013	2.52694
186	187.247	0.520993	8.87453	0.332325	18.6913	1.58124	13.3945	6.29229	0.834042	7.34006	4.83609	-0.117072	-4.58457	0.00358665	3.6606	0.318472	-1.26788	1.64202	-0.0544564	4.73238
187	147.133	0.547142	4.69644	0.413322	16.1767	1.29088	14.0641	7.19987	0.883757	10.2184	-8.79656	-0.105965	-0.406471	-0.0774104	-2.35464	-0.259076	-0.549522	0.734439	-0.104172	1.85399
188	119.618	0.681592	3.61454	0.424263	14.9084	1.19432	14.2204	7.38285	0.806991	11.291	4.14595	0.0125256	0.675427	-0.0883519	-1.34047	-0.106216	-1.70845	0.551461	-0.0274055	0.781387
189	137.337	0.596791	6.62702	0.414518	16.6714	1.3639	14.1525	7.2276	0.921405	10.0843	14.5579	-0.0320746	-2.33705	-0.0786064	0.152387	-0.0517503	-1.00447	0.706709	-0.14182	1.9881
190	113.093	0.650827	4.49892	0.52943	24.1228	1.28454	20.477	9.7769	0.662987	20.015	-13.9745	-0.113612	-0.208953	-0.193519	9.35383	0.0765322	3.55487	-1.84259	0.116598	-7.94261
191	122.094	0.582369	7.84253	0.522486	23.5889	1.36339	19.2237	8.58209	0.678393	16.9185	20.2508	-0.0444118	-3.55256	-0.186575	7.31157	0.162717	2.12613	-0.647782	0.101192	-4.84602
192	134.092	0.500639	27.9437	0.438977	19.8418	1.74147	13.451	6.92202	1.61859	7.70372	17.724	0.00478891	-19.6146	-0.00162017	4.9646	-0.122977	1.91286	1.54058	-0.710055	3.15233
193	99.2414	0.525243	8.94468	0.527846	14.8617	1.40872	13.0015	5.70716	0.877567	8.59046	-19.2269	-0.253662	-0.615646	-0.0904894	-2.11979	-0.127165	-2.94029	2.75545	0.030968	2.26559
194	98.0905	0.542798	24.9571	0.510209	15.6402	1.45731	13.3322	6.21208	1.45858	7.50448	-0.376437	-0.198204	-16.6281	-0.0728523	0.999357	-0.361806	2.15209	2.25053	-0.550048	3.35157
195	120.75	0.737394	0	0.622745	16.5709	1.07323	16.1831	11.6935	0.636239	18.3194	28.2621	-0.261014	8.32904	-0.185389	7.62427	0.427785	-1.29375	-3.2309	0.272296	-7.46335
196	117.103	0.648008	5.62886	0.454452	16.0123	1.28235	13.8441	8.78544	0.755407	13.7092	30.6652	-0.214364	2.70018	-0.0170954	1.64523	0.0405713	-1.00846	-0.322836	0.153128	-2.85312
197	146.42	0.480957	5.92156	0.388263	16.36	1.33159	13.6676	7.64655	0.824825	10.7276	35.6273	-0.0980326	2.40747	0.0490935	-1.36972	0.215789	-4.16233	0.816056	0.0837099	0.128421
198	114.785	0.533392	21.9289	0.348537	17.5019	1.46732	14.2236	7.44853	0.834596	10.243	9.35935	0.0589122	-13.5998	0.0888192	-1.91715	-0.431402	0.952522	1.01408	0.0739392	0.61303
199	139.515	0.605439	10.1248	0.228134	20.2524	1.91394	12.9189	4.58731	0.57344	6.23738	-18.6055	0.0337892	-1.79573	0.209222	-4.73341	-0.718466	0.0181532	3.8753	0.335095	4.61867
200	143.913	0.613765	9.56207	0.528312	17.3794	1.28938	15.3769	8.70788	0.811363	13.1742	-2.09314	-0.0372785	-1.23303	-0.0909557	6.67525	0.279882	-0.202874	-0.245277	0.0971724	-2.31815
201	128.275	0.513381	10.5635	0.468756	18.3111	1.67658	12.9537	6.26442	1.04372	8.50296	-8.87243	-0.0859336	-2.23445	-0.0313997	0.995691	-0.120393	-0.89754	2.19819	-0.135189	2.35309
202	108.183	0.465058	7.59993	0.529773	15.9006	1.35294	13.6765	6.95588	0.856539	10.552	-19.4725	-0.301787	0.729106	-0.0924163	5.83441	0.428071	-1.4566	1.50672	0.0519961	0.304049
203	100.979	0.555879	10.0153	0.512687	15.7068	1.45982	13.3411	5.84943	0.889219	8.70198	-11.5424	-0.156281	-1.68623	-0.0753302	0.454269	-0.338607	1.72026	2.61317	0.0193161	2.15407
204	133.496	0.55573	15.1491	0.36784	17.9819	1.71365	12.7621	7.1492	1.15844	8.69908	17.1699	-0.105054	-6.82009	0.0695162	3.08667	-0.275549	1.83538	1.31341	-0.249903	2.15697
205	106.403	2.06808	8.03521	0.453059	14.3162	1.35568	12.2795	7.58821	1.17023	8.59135	16.9159	-1.60815	0.293825	-0.0157026	4.14289	-0.225859	4.07788	0.874394	-0.261693	2.2647
206	125.274	0.640192	11.4585	0.477018	16.2396	1.52828	13.0948	7.03599	0.94018	9.63404	14.955	-0.184059	-3.12949	-0.0396618	0.255777	-0.421425	1.79561	1.42662	-0.0316446	1.22201
207	101.024	0.570679	6.6394	0.281943	17.2992	1.42552	14	3.48007	0.525775	5.05692	6.8106	-0.107326	1.68963	0.155414	-1.04275	-0.292712	0.436051	4.98254	0.38276	5.79913
208	109.391	1.38427	7.9643	0.398188	15.2977	1.53574	11.8606	8.16957	1.16892	9.00444	4.56603	-0.909691	0.364731	0.0391682	3.31078	-0.274917	3.00176	0.293032	-0.260385	1.85161
209	88.9638	0.670138	6.21876	0.636328	12.5637	1.2879	11.2516	4.51176	0.984958	6.11696	35.3382	-0.286528	2.11027	-0.198972	-0.87016	-0.378287	1.61006	3.95084	-0.0764232	4.73909
210	106.768	0.638389	5.4911	0.544638	23.5414	1.35905	19.4647	9.47538	0.703321	18.6852	-14.8818	-0.0391783	-1.20114	-0.279419	-3.27873	-0.349531	0.539758	0.534697	-0.118017	-2.66965
211	118.22	0.638367	4.30627	0.501936	27.3569	1.32666	21.955	10.9931	0.610744	23.9338	21.9703	-0.070352	-0.0163026	-0.166025	-7.45751	-0.0452599	-3.13971	-2.13844	-0.277498	-0.115538
212	127.446	0.561026	7.59969	0.442276	22.4927	1.55764	16.7601	8.69086	0.856324	13.6545	-34.4737	-0.00450909	-3.30972	-0.266441	-3.55895	-0.086568	-0.189249	-0.75375	-0.311629	1.2576
213	114.262	0.659857	7.66936	0.451245	21.3743	1.40182	17.5638	8.30423	0.824784	14.4884	-25.1632	0.0120544	-3.3794	-0.0360226	-3.0869	-0.305777	-0.223614	0.664803	-0.210002	1.90922
214	100.865	0.627499	4.90577	0.487812	21.2226	1.29721	18.2562	7.71368	0.694988	13.6092	12.7174	-0.181837	-0.615806	0.186281	-3.30729	-0.343692	0.0692464	-0.878768	-0.280351	1.59408
215	110.105	0.606398	5.11155	0.584951	19.7324	1.31562	16.7322	7.72811	0.721609	13.7061	12.3318	-0.174215	-0.821584	1.15691	-3.18085	-0.386074	0.954321	0.876862	-0.125456	1.03897
216	129.035	0.69822	4.0182	0.365831	16.7958	1.20421	16.0327	7.48012	0.771054	11.9424	-6.05407	-0.267573	0.415145	-0.307861	-0.322456	-0.329146	3.09275	-2.43795	-0.33096	-3.15435
217	126.329	0.701803	3.4685	0.370534	17.8347	1.09414	19.4303	7.72452	0.800904	11.9087	-0.215042	-0.337053	0.964852	-0.232111	-0.814097	-0.244313	1.30755	-0.615036	-0.330277	0.36811
218	125.485	0.759231	4.2036	0.415996	17.9119	1.12849	19.0969	7.55039	0.843563	11.3382	-2.26318	-0.394788	0.22975	-0.223005	-3.66701	-0.291286	-2.19713	-3.26834	-0.473209	-2.16871
219	118.176	0.538317	4.12828	0.41345	27.833	1.52266	20.2655	9.821	0.785465	15.0277	-23.6091	-0.0401424	0.305071	-0.0854214	-6.8625	-0.614066	3.19681	1.55739	-0.14274	2.81736
220	122.527	0.547347	4.5952	0.403739	24.1996	1.38001	18.9601	9.73089	0.742168	18.6246	4.87987	-0.0998896	-0.16185	0.0940136	-2.38576	-0.400749	3.91091	1.63721	-0.287666	10.6563
221	121.924	0.563331	5.18184	0.466086	24.8214	1.37694	19.7418	9.32717	0.73877	18.8446	24.7739	-0.255158	-0.748492	0.0913244	-5.07718	-0.237714	-1.89106	1.33171	-0.257241	12.9727
222	123.237	0.600731	3.75328	0.376325	15.9177	1.11597	15.6637	7.37561	0.743671	12.2415	13.8107	-0.261781	0.680067	-0.212461	-4.53334	0.0540292	-4.55059	-0.0464858	-0.201	0.574892
223	140.776	0.468774	4.52694	0.42162	25.3189	1.14298	23.3684	11.1597	0.701362	16.3171	17.0111	-0.194876	-0.0935874	-0.147658	-7.67254	-0.0231327	-7.39153	-4.26972	-0.18469	-3.27026
224	132.722	0.587516	3.82762	0.399162	19.0092	1.29859	17.0871	9.33771	1.0969	11.3032	19.326	-0.0321451	0.605731	-0.166536	-3.84644	-0.154802	-3.01296	0.486217	-0.361243	1.2292
225	122.179	0.607484	5.38827	0.690846	20.6737	1.34743	17.0662	8.17339	0.633567	17.5747	-14.6606	-0.042614	-0.954925	-0.200733	-7.15976	-0.346983	-4.83605	0.885258	-0.293942	11.9749
226	127.392	0.568429	4.46464	0.609244	36.4356	1.39063	17.8715	13.9247	0.697743	18.956	9.77058	-0.202647	-0.031293	-0.341862	-16.8399	-0.405286	3.16834	-5.10357	-0.0434143	-6.11034
227	118.037	0.590791	6.91706	0.734857	18.7197	1.29814	16.0558	7.65348	0.637084	15.4001	-9.30516	-0.0542924	-2.48371	-0.173318	-0.944204	0.0262181	-1.67364	0.904922	-0.0458985	-2.26668
228	108.43	0.580988	5.17157	0.49067	18.1122	1.24788	17.4072	7.4995	0.789937	12.6694	-10.8532	-0.0700519	-0.881606	-0.371228	-6.73668	-0.113815	-6.38171	0.156772	-0.2138	-0.326607
229	106.313	0.639921	3.97599	0.493453	16.2399	1.13019	16.2424	7.7354	0.734897	13.4194	-23.6322	-0.0587756	0.313976	-0.336023	-6.43141	-0.356661	-2.23721	0.761712	-0.204527	0.520373
230	122.685	0.580914	3.16706	0.520934	18.3087	1.12055	18.0045	8.88387	0.730796	15.0189	0.320763	-0.0763234	1.12291	-0.294661	-1.71086	-0.264167	2.83493	0.590191	-0.100017	-0.830907
231	147.33	0.619749	4.63974	0.550071	18.8989	1.33511	17.8122	6.85398	0.71897	10.9931	43.02	-0.328324	-0.206388	0.223371	1.01383	-0.331726	2.69111	-0.0482048	-0.214792	1.5898
232	153.992	0.616768	5.13024	0.554325	20.0212	1.22853	18.8366	7.51314	0.752414	11.1689	52.3778	-0.306341	-0.696891	0.126113	-1.84297	-0.333602	1.69877	-1.48511	-0.271906	0.863885
233	138.881	0.589465	3.84159	0.475102	19.2292	1.46191	17.9138	6.16208	0.702698	10.5033	75.8783	-0.368151	0.591761	-0.320967	-4.30787	-0.318954	-3.40126	-1.4374	-0.326227	0.550332
234	116.671	0.543986	4.38711	0.326631	22.3735	1.42812	17.5195	9.20284	0.583656	20.3364	0.525076	-0.0804871	0.0462329	-0.0568899	-6.97489	-0.217127	-5.00169	-1.08841	-0.12062	-2.29115
235	118.15	0.528692	5.1617	0.396106	23.5251	1.42534	18.5001	9.92695	0.65826	21.5248	-7.81998	-0.133484	-0.728357	-0.045487	-11.2241	-0.197391	-8.62128	-4.55814	-0.344261	-10.7695
236	118.156	0.589072	6.25623	0.471774	23.4543	1.41651	18.9842	9.86781	0.691556	19.3425	-12.8628	-0.238661	-1.82288	-0.140188	-0.648401	-0.151027	0.621268	0.411002	-0.271716	6.85865
237	88.2353	0.641459	7.58605	0.423582	17.4458	1.29486	14.5891	8.86888	1.0031	8.88863	-5.18434	-0.131474	0.742989	-0.173899	-3.12795	-0.331373	2.16583	-1.22584	-0.119537	-0.663119
238	113.12	0.630396	5.57597	0.418969	20.4328	1.56436	15.1523	10.2752	0.988483	12.3562	-18.036	-0.10264	2.75307	-0.0653236	-10.8951	-0.575207	-5.70201	-1.37813	-0.345956	0.214746
239	131.829	0.555494	6.93199	0.438711	14.929	1.4382	12.1009	6.60127	1.06596	7.66461	-31.7247	-0.022454	1.39705	-0.109541	1.01738	-0.433933	3.6441	-1.78168	-0.481782	0.356934
240	95.9559	0.86228	5.70148	0.549239	15.1749	1.32382	13.2556	7.15059	0.987119	9.71492	-26.6953	-0.0847824	2.62755	-0.0981469	-4.21288	-0.587916	0.871723	-0.72032	-0.392092	0.80806
241	103.975	0.55623	5.15988	0.567249	16.3736	1.30227	14.6376	7.81954	0.8968	10.8419	-23.6074	0.227882	3.16915	-0.119189	-3.63537	-0.32793	-0.969194	-1.16345	-0.331838	0.957415
242	119.265	0.555834	4.18479	0.459211	20.6174	1.38943	16.1386	10.2756	0.929895	12.5848	-29.3814	0.00337287	4.14425	0.0859557	-0.578881	-0.383259	3.80756	-0.269585	-0.237756	3.41895
243	111.113	0.635236	11.0937	0.440374	17.0451	1.59234	13.0622	6.83631	1.04664	8.44359	-39.5508	-0.0716518	-2.7647	0.242085	-3.89196	-0.696868	3.24954	0.0697643	-0.206601	-0.214242
244	110.651	1.28613	11.5795	0.425237	16.6197	1.53046	12.9999	6.95281	1.11753	8.50087	-37.7618	-0.583767	-3.25042	0.18861	-7.6322	-0.134888	-6.52018	0.744666	-0.132809	-0.306577
245	123.165	0.591024	8.20595	0.462276	20.1046	1.64048	14.8844	8.16803	1.04132	11.1035	-40.2588	0.000301939	0.123085	0.0170323	-5.96995	-0.493162	-0.717138	0.519808	-0.34282	3.26825
246	92.6375	0.697052	5.72695	0.566741	15.1896	1.34779	13.5413	7.42251	0.948855	10.0674	-21.1652	0.10045	2.60209	-0.0567145	-3.01785	-0.309905	-0.8038	1.39811	-0.325528	4.35966
247	99.7058	0.681828	8.70007	0.437681	17.2613	1.44277	14.3484	8.16574	0.924819	11.1476	-19.7104	0.0986741	-0.371034	0.0315325	-10.7089	-0.43478	-8.42035	0.280678	-0.261912	1.45066
248	97.3852	0.671548	5.34328	0.549091	16.1073	1.3837	13.6465	8.1361	0.964716	9.78193	-14.0436	0.111788	2.98575	-0.100038	-6.81921	-0.439636	-4.26157	-0.666794	-0.36532	1.80551
249	114.533	0.563479	9.61262	0.460599	18.7728	1.49041	14.8367	7.96292	0.90548	11.321	-36.0795	0.151467	-1.28359	0.0324796	-8.39818	-0.58328	-5.23744	-1.63453	-0.343532	-0.932598
250	104.114	0.631399	7.06411	0.533757	15.2541	1.31259	14.3373	7.27233	0.913455	10.7898	-27.1463	0.111437	1.26492	0.185301	-2.23156	-0.315298	-0.674234	0.621244	-0.304883	2.0013
251	110.493	0.599448	6.07421	0.637642	16.2595	1.43195	13.4486	8.98059	0.849701	10.5741	-27.4513	0.0550396	2.25483	-0.249028	-1.58286	-0.394721	1.66436	-2.03466	-0.275151	0.542885
252	109.351	0.716881	10.156	0.455613	18.9392	1.49654	15.1639	8.46837	0.917082	11.8993	-34.5196	0.099872	-1.827	-0.0520504	-4.38069	-0.386186	0.453283	-0.425813	-0.155643	-0.914181
253	114.024	0.523177	7.63178	0.505215	18.8886	1.39797	15.5584	9.16379	0.867013	13.3435	-8.50542	-0.0644336	0.697253	0.0400979	-8.65032	-0.546316	-3.93376	-0.465297	-0.257868	0.82818
254	120.388	0.570744	5.88915	0.493998	19.0759	1.41382	15.2649	10.0639	0.892866	14.4861	-20.2636	-0.00347331	2.43989	-0.180656	-6.77021	-0.333784	-2.96669	0.811022	-0.223616	1.35953
255	118.167	0.529278	6.18391	0.543121	17.8609	1.23885	15.9812	9.94715	0.877668	14.1271	-11.2427	-0.0586308	2.14512	-0.114876	0.11786	-0.295	4.39057	0.29766	-0.30361	4.84396
256	139.126	0.535866	8.80787	0.490695	19.218	1.46016	15.1412	9.25738	0.937708	13.2326	-19.2458	0.0376331	-0.478838	-0.108934	-5.30149	-0.522809	0.113943	0.255554	-0.341795	4.41964
257	127.681	0.545593	6.68227	0.554446	16.6071	1.29306	15.2522	9.59439	0.879741	12.4705	-26.2502	0.0146029	1.64676	-0.101814	-3.70143	-0.391676	0.654988	0.138394	-0.34913	6.23285
258	118.122	0.536936	5.25543	0.538508	17.2648	1.28736	15.1984	9.3656	0.974154	12.2178	-16.6256	0.0511448	3.0736	-0.0527598	-1.82476	-0.298696	1.48299	0.839313	-0.275561	2.75692
259	116.95	0.541093	8.55684	0.464656	19.1948	1.17443	17.9593	11.0918	0.858037	14.7519	-13.4361	-0.0538173	-0.227808	-0.0200418	-1.55077	-0.276492	2.66311	0.435422	-0.115236	1.7358
260	123.287	0.661437	6.91489	0.522597	18.3417	1.54846	13.572	8.14001	1.05181	10.9441	-30.6068	-0.130951	1.41415	-0.0931918	-4.20438	-0.517468	0.5679	-0.569941	-0.380103	-0.925373
261	132.23	0.554243	6.71124	0.451878	23.8008	1.47148	18.2119	10.2563	0.8602	17.4511	13.2405	-0.20894	-2.42127	-0.0970693	-7.53023	-0.306569	-2.08305	0.54847	-0.092924	-3.41642
262	111.167	0.541972	8.32733	0.468804	18.9833	1.42085	15.2881	8.45703	0.883156	12.4263	-15.5677	-0.0427198	-4.03737	-0.157316	-13.4521	-0.556285	-9.10463	0.711897	-0.249921	2.94633
263	145.361	0.46871	7.42925	0.45264	29.0688	1.70696	16.5575	16.6568	0.822798	21.2526	9.30455	-0.0987537	-3.13929	-0.134237	-8.96643	-0.789854	8.15309	-2.41442	-0.307602	1.38233
264	168.873	0.411648	1.75022	0.281224	19.9164	1.25607	16.4964	5.00556	0.641673	7.90629	-14.8446	-0.138428	2.53975	0.00224016	-6.91803	-0.417022	-1.60748	-0.0325111	-0.103757	0.488377
265	165.616	0.446765	1.61873	0.32031	20.449	1.22828	17.2604	5.99035	0.674349	8.46583	-23.8162	-0.0657919	2.67124	-0.115199	3.88762	-0.171108	4.17619	-1.82767	-0.209997	-1.17005
266	161.495	0.537257	4.81545	0.407175	24.2176	1.26548	21.656	11.1578	0.77515	14.8057	-6.13961	-0.026051	-0.382101	-0.125328	-8.01355	-0.429425	-3.46029	-4.59506	-0.309151	-2.23676
267	156.854	0.551588	5.68524	0.445079	19.629	1.2163	17.3007	9.1556	0.764456	13.0158	-30.6902	0.125958	-1.2519	-0.0879822	-4.5959	-0.379912	-1.3441	-2.967	-0.319021	-0.837743
268	141.635	0.625706	4.9442	0.499209	17.9035	1.27354	15.9569	8.70729	0.782223	13.6913	-20.3467	-0.0793494	-0.510852	-0.0364303	-2.1055	-0.333564	-0.278695	-0.601623	-0.345034	1.26819
269	116.961	0.576665	4.98785	0.450249	22.6857	1.4683	16.9802	8.7191	0.855821	13.9316	-16.014	0.0136902	-0.554501	-0.228025	-13.7718	-0.990803	-5.41902	-1.28008	-0.406128	-0.388263
270	129.808	0.461744	6.37364	0.417375	20.5239	1.35101	15.073	8.98862	0.830348	12.0019	-14.7711	-0.0854734	-1.9403	0.051831	-1.96199	-0.297746	-0.571793	-1.14916	-0.203406	-0.848432
271	126.139	0.607843	5.83017	0.429943	28.3094	1.48993	18.9275	11.9057	0.876363	19.6028	-18.7464	-0.144771	-1.39682	-0.191273	-15.7317	-0.664721	-7.7375	-4.09256	-0.534182	-0.451407
