# Supplementary material for: Contrasting Roles of Intraspecific Trait Variability and Species Turnover in Shaping Functional Composition During Vegetation Restoration on the Loess Plateau
Source: Ecol Evol. 2025 Jul 13;15(7):e71808. doi: 10.1002/ece3.71808 (PMC12256144; doi:10.1002/ece3.71808)
Supplement: Supplementary file 1 — Data S1: [file ECE3-15-e71808-s001.zip › Data.S2.xlsx]

## Sheet: Sheet1
ID	MAP	MAT	Aspect
1	610.645	9.51667	3
2	424.86	9.16667	2
3	723.065	9.39167	2
4	721.605	9.675	2
5	730	9.625	2
6	681.455	10.45	1
7	736.935	9.625	1
8	708.83	10.2083	4
9	700.07	10.45	3
10	709.195	10.5167	3
11	712.48	10.0167	3
12	728.905	9.625	3
13	494.575	9.60833	1
14	492.385	9.60833	3
15	524.14	9.80833	2
16	535.455	9.78333	1
17	535.455	9.78333	1
18	535.455	9.78333	1
19	535.455	9.78333	1
20	535.455	9.78333	1
21	535.455	9.78333	1
22	535.455	9.78333	1
23	467.2	9.66667	3
24	467.2	9.66667	3
25	468.295	9.66667	1
26	705.18	9.74167	1
27	699.705	9.74167	2
28	689.485	9.74167	2
29	691.31	9.925	3
30	690.945	9.925	1
31	681.82	9.925	3
32	685.47	9.925	4
33	674.52	9.925	2
34	669.045	9.925	4
35	688.755	9.925	1
36	677.075	9.925	2
37	675.615	9.925	2
38	669.775	10.325	1
39	614.66	10.2583	1
40	613.2	10.2583	1
41	606.265	10.2583	1
42	726.715	9.28333	3
43	715.765	9.11667	2
44	709.925	9.60833	2
45	722.335	9.44167	3
46	723.795	9.44167	2
47	723.065	9.76667	3
48	433.985	9.25	4
49	438	9.11667	4
50	438.73	9.1	1
51	618.31	9.51667	1
52	618.675	9.4	1
53	612.835	9.325	3
54	422.67	9.16667	2
55	421.575	9.16667	2
56	421.575	9.16667	1
57	617.58	9.325	2
58	619.77	9.325	2
59	431.43	9.13333	2
60	431.43	9.13333	2
61	431.43	9.13333	2
62	431.43	9.13333	2
63	426.685	9.23333	2
64	426.685	9.23333	2
65	426.685	9.23333	2
66	426.685	9.19167	3
67	445.665	9.2	4
68	445.665	9.2	4
69	425.225	9.2	4
70	429.24	9.2	3
71	415.37	9.19167	2
72	427.78	9.04167	1
73	470.12	9.325	4
74	462.09	9.01667	1
75	467.93	9.325	3
76	470.12	9.325	4
77	455.155	9.24167	2
78	452.235	9.24167	4
79	446.76	9.24167	3
80	731.46	9.20833	2
81	733.285	9.04167	3
82	732.19	9.04167	3
83	718.685	9.1	1
84	723.43	9.1	3
85	713.575	9.225	2
86	714.67	9.1	4
87	715.4	9.1	4
88	709.56	9.43333	4
89	729.635	9.35	1
90	723.43	9.35	3
91	711.02	9.46667	1
92	680.36	10.45	2
93	733.285	9.46667	3
94	709.925	10.125	4
95	685.47	10.325	3
96	702.625	10.5167	1
97	709.925	9.95833	1
98	732.555	9.41667	4
99	730.73	9.625	4
100	733.65	11.625	2
101	490.925	9.60833	1
102	492.02	9.60833	2
103	520.125	9.80833	2
104	536.915	9.78333	1
105	535.455	9.78333	1
106	535.455	9.78333	1
107	535.455	9.78333	1
108	535.455	9.78333	1
109	535.455	9.78333	1
110	535.455	9.78333	1
111	467.2	9.66667	1
112	396.755	8.83333	3
113	398.215	8.71667	3
114	629.99	11.4667	2
115	636.56	11.4667	1
116	637.655	11.4667	2
117	648.97	11.3917	4
118	645.685	11.3917	4
119	632.18	11.3917	4
120	597.87	9.875	2
121	598.965	9.875	1
122	602.98	9.71667	1
123	612.835	9.71667	2
124	612.105	9.71667	4
125	600.06	9.71667	4
126	635.465	10.325	2
127	638.75	10.325	1
128	646.05	10.325	1
129	634.37	10.1917	4
130	664.3	10.0333	3
131	657.73	10.025	4
132	586.19	11.9667	2
133	601.52	11.5667	3
134	615.39	11.6917	1
135	634.735	11.275	2
136	581.08	11.9667	3
137	575.97	11.9667	4
138	615.39	11.6	3
139	618.31	11.6	1
140	620.865	11.6	1
141	612.47	11.4083	2
142	614.295	11.4083	2
143	618.31	11.4083	2
144	649.7	11.3917	2
145	651.525	11.3917	2
146	658.46	11.3917	2
147	661.015	11	4
148	559.18	9.21667	1
149	556.99	9.21667	1
150	551.515	9.21667	1
151	561.735	9.21667	3
152	568.305	9.21667	4
153	569.765	9.21667	3
154	692.77	11.4917	4
155	694.96	10.4917	4
156	692.77	10.5333	1
157	699.705	10.5333	1
158	690.58	10.45	3
159	696.055	10.45	1
160	686.565	10.45	4
161	692.04	11.45	2
162	704.085	9.41667	1
163	705.91	9.41667	1
164	710.29	9.41667	1
165	699.705	9.45833	4
166	701.895	9.45833	4
167	704.45	9.45833	4
168	667.585	11.0917	4
169	667.585	11.0917	4
170	660.65	11.35	1
171	660.285	11.35	1
172	692.04	10.4333	4
173	692.04	10.4333	4
174	693.5	10.4333	4
175	686.2	10.5833	1
176	687.295	10.5833	1
177	692.405	10.5833	1
178	653.35	10.6583	0
179	652.62	10.6583	2
180	652.985	10.6583	2
181	653.715	10.6583	2
182	647.145	9.80833	1
183	648.97	9.80833	1
184	651.16	9.80833	1
185	637.655	9.9	4
186	637.655	9.9	4
187	640.575	9.9	4
188	642.4	9.825	2
189	642.4	9.825	2
190	635.465	9.75833	1
191	634.735	9.75833	1
192	596.775	10.0833	1
193	598.235	10.0833	1
194	598.965	10.2167	1
195	596.41	10.2167	2
196	596.41	10.2167	2
197	598.235	10.2167	2
198	534.725	9.68333	3
199	537.28	9.68333	4
200	538.01	9.68333	4
201	537.645	9.71667	1
202	535.82	9.71667	1
203	536.915	9.71667	1
204	484.72	8.68333	1
205	485.815	8.68333	1
206	490.195	8.68333	1
207	487.64	8.68333	4
208	484.72	8.68333	4
209	483.99	8.68333	4
210	638.385	11.4833	4
211	620.865	11.575	1
212	623.785	11.575	2
213	621.96	11.9917	1
214	617.58	11.9917	1
215	613.565	11.9917	1
216	663.205	11.0833	4
217	660.65	11.0833	4
218	661.38	11.0833	4
219	655.905	11.4167	1
220	654.445	11.4167	1
221	652.985	11.4167	1
222	628.895	11.6583	3
223	625.245	11.6583	3
224	627.435	11.6583	3
225	639.845	11.6	1
226	630.355	11.6	3
227	627.07	11.6	3
228	605.9	11.7333	4
229	606.995	11.7333	3
230	605.535	11.95	4
231	733.285	11.5167	2
232	733.285	11.5167	3
233	734.38	11.5167	3
234	704.45	10.3	1
235	704.45	10.3	1
236	702.26	10.3	1
237	467.2	9.21667	4
238	463.55	9.21667	2
239	456.615	9.21667	2
240	449.68	9.65833	2
241	446.76	9.65833	1
242	442.745	9.65833	1
243	403.69	9.1	1
244	402.23	9.1	1
245	398.945	9.1	1
246	420.115	8.95	3
247	421.21	8.95	3
248	419.02	8.95	2
249	602.25	9.8	3
250	609.185	9.8	3
251	624.15	9.8	1
252	612.835	9.8	2
253	608.09	9.8	1
254	603.71	9.8	1
255	627.07	10.0333	1
256	626.34	10.0333	1
257	623.42	10.0333	1
258	627.435	10.0333	2
259	625.975	9.975	2
260	624.15	9.975	4
261	676.71	10.325	1
262	671.965	10.325	1
263	672.695	10.325	4
264	672.695	10.325	4
265	665.03	10.325	4
266	721.97	9.04167	3
267	720.875	9.04167	4
268	720.51	9.04167	4
269	724.16	9.04167	1
270	721.24	9.04167	0
271	721.24	9.04167	0
